# Supplementary material for: Tuberculosis survivors and the risk of cardiovascular disease: analysis using a nationwide survey in Korea
Source: Front Cardiovasc Med. 2024 Aug 9;11:1364337. doi: 10.3389/fcvm.2024.1364337 (PMC11341360; doi:10.3389/fcvm.2024.1364337)
Supplement: Supplementary file 2 [file Datasheet2.zip]

Archive with 2 entries (1 files):
- Data Sheet 2_v1/
- Data Sheet 2_v1/R9_data(1).xlsb
